# Supplementary material for: Helicobacter pylori employs a general protein glycosylation system for the modification of outer membrane adhesins
Source: Gut Microbes. 2022 Oct 7;14(1):2130650. doi: 10.1080/19490976.2022.2130650 (PMC9553153; doi:10.1080/19490976.2022.2130650)
Supplement: Supplemental Material [file KGMI_A_2130650_SM2783.zip]

Archive with 6 entries (6 files):
- KGMI-20220011R2-Fig S2.tif
- KGMI-20220011R2-Figure S1.tif
- KGMI-20220011R2-Figure S3.tif
- KGMI-20220011R2-Figure S4.tif
- KGMI-20220011R2-Figure S5.tif
- KGMI-20220011R2-Supplementary file.docx
